# Supplementary material for: C1GALT1 induces the carcinogenesis of thyroid cancer through regulation by miR-141-3p and GLUT1
Source: Heliyon. 2024 May 24;10(11):e31778. doi: 10.1016/j.heliyon.2024.e31778 (PMC11153184; doi:10.1016/j.heliyon.2024.e31778)
Supplement: Multimedia component 2 [file mmc2.xlsx]

## Sheet: raw data
Column	Row	Name	ID	T1	T2	T3	T4	T5	T6	N1	N2	N3	N4	N5	N6	Mean-T	Mean-N	FC-T/N	p-value	FC-N/T
10	1	UEA I	4	0.901608	0.920659	0.84091	0.812368	0.926503	0.931103	0.848704	0.734653	0.736126	0.780813	0.683818	0.668915	0.888859	0.742171	1.19765	0.0144331	0.834971
1	7	VVL	31	0.895042	0.89229	0.871185	0.815221	0.920774	0.889005	0.815082	0.794884	0.787541	0.82876	0.731153	0.703732	0.880586	0.776859	1.13352	0.0203611	0.882207
4	10	PNA	47	0.89006	0.927013	0.86874	0.826551	1.05074	0.931045	0.820359	0.741102	0.750918	0.78465	0.700395	0.672954	0.915691	0.745063	1.22901	0.0165752	0.813662
