# Supplementary material for: C1GALT1 induces the carcinogenesis of thyroid cancer through regulation by miR-141-3p and GLUT1
Source: Heliyon. 2024 May 24;10(11):e31778. doi: 10.1016/j.heliyon.2024.e31778 (PMC11153184; doi:10.1016/j.heliyon.2024.e31778)
Supplement: Multimedia component 3 [file mmc3.xlsx]

## Sheet: TargetScan7.2
miRNA	Position in the UTR	seed match	context++ score	context++ score percentile	weighted context++ score	conserved branch length	Pct
Conserved sites
hsa-miR-148a-3p	40-47	8mer	-0.49	99	-0.49	5.123	0.87
hsa-miR-148b-3p	40-47	8mer	-0.49	99	-0.49	5.123	0.87
hsa-miR-152-3p	40-47	8mer	-0.49	99	-0.49	5.123	0.87
hsa-miR-199b-5p	76-83	8mer	-0.5	98	-0.5	3.618	0.73
hsa-miR-199a-5p	76-83	8mer	-0.5	98	-0.5	3.618	0.73
hsa-miR-613	108-114	7mer-m8	-0.22	91	-0.22	2.822	0.25
hsa-miR-206	108-114	7mer-m8	-0.2	90	-0.2	2.822	0.25
hsa-miR-1-3p	108-114	7mer-m8	-0.2	89	-0.2	2.822	0.25
hsa-miR-4429	151-157	7mer-1A	-0.1	86	-0.1	3.85	N/A
hsa-miR-320d	151-157	7mer-1A	-0.1	85	-0.1	3.85	N/A
hsa-miR-320a	151-157	7mer-1A	-0.1	85	-0.1	3.85	N/A
hsa-miR-320c	151-157	7mer-1A	-0.1	85	-0.1	3.85	N/A
hsa-miR-320b	151-157	7mer-1A	-0.1	85	-0.1	3.85	N/A
hsa-miR-27a-3p	164-170	7mer-1A	-0.14	88	-0.14	5.397	0.7
hsa-miR-27b-3p	164-170	7mer-1A	-0.14	88	-0.14	5.397	0.7
hsa-miR-506-3p	376-383	8mer	-0.41	98	-0.41	4.694	0.82
hsa-miR-124-3p	376-383	8mer	-0.44	97	-0.44	4.694	0.82
hsa-miR-141-3p	418-424	7mer-m8	-0.16	90	-0.16	3.542	0.38
hsa-miR-200a-3p	418-424	7mer-m8	-0.16	90	-0.16	3.542	0.38
hsa-miR-488-3p	989-995	7mer-m8	-0.08	81	-0.02	4.108	N/A
hsa-miR-96-5p	1769-1776	8mer	-0.35	97	-0.08	3.605	0.78
hsa-miR-1271-5p	1769-1776	8mer	-0.38	97	-0.08	3.605	0.78
hsa-miR-183-5p	1769-1775	7mer-1A	-0.23	90	-0.05	3.745	0.4
hsa-miR-182-5p	1770-1776	7mer-1A	-0.22	88	-0.05	3.658	0.56
hsa-miR-202-5p	2044-2051	8mer	-0.07	65	-0.02	2.299	< 0.1
hsa-miR-196a-5p	2197-2204	8mer	-0.32	96	-0.07	3.35	0.43
hsa-miR-196b-5p	2197-2204	8mer	-0.31	95	-0.07	3.35	0.43
hsa-miR-98-5p	2202-2209	8mer	-0.33	91	-0.07	4.864	0.95
hsa-let-7d-5p	2202-2209	8mer	-0.33	91	-0.07	4.864	0.95
hsa-let-7a-5p	2202-2209	8mer	-0.32	91	-0.07	4.864	0.95
hsa-let-7e-5p	2202-2209	8mer	-0.32	90	-0.07	4.864	0.95
hsa-let-7c-5p	2202-2209	8mer	-0.32	90	-0.07	4.864	0.95
hsa-let-7i-5p	2202-2209	8mer	-0.31	90	-0.07	4.864	0.95
hsa-miR-4500	2202-2209	8mer	-0.31	90	-0.07	4.864	0.95
hsa-let-7b-5p	2202-2209	8mer	-0.31	90	-0.07	4.864	0.95
hsa-let-7g-5p	2202-2209	8mer	-0.31	90	-0.07	4.864	0.95
hsa-let-7f-5p	2202-2209	8mer	-0.32	90	-0.07	4.864	0.95
hsa-miR-4458	2202-2209	8mer	-0.32	89	-0.07	4.864	0.95
hsa-miR-137	2263-2270	8mer	-0.1	65	-0.02	2.019	< 0.1
hsa-miR-542-3p	2515-2522	8mer	-0.17	88	-0.04	2.13	N/A
hsa-miR-758-3p	2517-2524	8mer	-0.1	83	-0.02	2.06	N/A
hsa-miR-193b-3p	2655-2662	8mer	-0.35	96	-0.08	1.903	< 0.1
hsa-miR-193a-3p	2655-2662	8mer	-0.35	96	-0.08	1.903	< 0.1
hsa-miR-101-3p	3717-3724	8mer	-0.03	57	-0.01	2.001	< 0.1
hsa-miR-26a-5p	3890-3897	8mer	-0.16	74	-0.04	2.754	0.35
hsa-miR-26b-5p	3890-3897	8mer	-0.16	74	-0.04	2.754	0.35
hsa-miR-1297	3890-3897	8mer	-0.16	74	-0.04	2.754	0.35
hsa-miR-4465	3890-3897	8mer	-0.16	72	-0.04	2.754	0.35
hsa-miR-140-3p	4378-4384	7mer-m8	-0.15	86	-0.03	3.363	0.17
hsa-miR-181b-5p	4689-4695	7mer-m8	-0.2	92	-0.04	4.089	0.68
hsa-miR-181d-5p	4689-4695	7mer-m8	-0.2	91	-0.04	4.089	0.68
hsa-miR-181a-5p	4689-4695	7mer-m8	-0.2	91	-0.04	4.089	0.68
hsa-miR-181c-5p	4689-4695	7mer-m8	-0.18	91	-0.04	4.089	0.68
hsa-miR-4262	4689-4695	7mer-m8	-0.12	90	-0.03	4.089	0.68
hsa-miR-543	4690-4696	7mer-m8	-0.02	71	0	2.997	N/A
hsa-miR-224-5p	4759-4765	7mer-m8	-0.08	83	-0.02	4.931	N/A

## Sheet: TarBase
miRNA Nanme	Pred.Score
hsa-miR-152-3p	0.87
hsa-miR-148b-3p	0.857
hsa-miR-340-5p	0.821
hsa-miR-155-5p	0.785
hsa-miR-148a-3p	0.782
hsa-miR-26a-5p	0.765
hsa-miR-200a-3p	0.762
hsa-miR-770-5p	0.759
hsa-miR-26b-5p	0.755
hsa-miR-141-3p	0.735
hsa-miR-603	0.676
hsa-miR-374b-5p	0.581
hsa-miR-1304-5p	0.581
hsa-miR-98	0.504
hsa-let-7g-5p	0.504
hsa-let-7f-5p	0.502
hsa-let-7i-5p	0.493
hsa-let-7b-5p	0.487
hsa-let-7a-5p	0.486
hsa-miR-425-5p	0.4811
hsa-miR-375	0.479
hsa-miR-28-3p	0.47
hsa-miR-1303	0.46
hsa-miR-19b-1-5p	-
hsa-miR-222-5p	-
hsa-miR-522-5p	-

## Sheet: miRDB
Target Rank	Target Score	miRNA Name
1	99	hsa-miR-5692a
2	98	hsa-miR-124-3p
3	98	hsa-miR-506-3p
4	97	hsa-miR-4775
5	96	hsa-miR-190a-3p
6	95	hsa-miR-12132
7	94	hsa-miR-374b-3p
8	94	hsa-miR-567
9	94	hsa-miR-3714
10	94	hsa-miR-5582-3p
11	93	hsa-miR-590-3p
12	93	hsa-miR-586
13	92	hsa-miR-148a-3p
14	92	hsa-miR-152-3p
15	92	hsa-miR-148b-3p
16	91	hsa-miR-4311
17	91	hsa-miR-4326
18	90	hsa-miR-4276
19	89	hsa-miR-642a-5p
20	89	hsa-miR-627-3p
21	88	hsa-miR-548c-3p
22	87	hsa-miR-6083
23	87	hsa-miR-141-3p
24	87	hsa-miR-4650-5p
25	87	hsa-miR-607
26	87	hsa-miR-6511a-5p
27	85	hsa-miR-376a-2-5p
28	85	hsa-miR-3662
29	84	hsa-miR-7844-5p
30	84	hsa-miR-708-3p
31	82	hsa-miR-216a-5p
32	82	hsa-miR-155-5p
33	82	hsa-miR-5002-3p
34	82	hsa-miR-548an
35	82	hsa-miR-1294
36	82	hsa-miR-9986
37	81	hsa-miR-335-3p
38	81	hsa-miR-4455
39	81	hsa-miR-670-3p
40	81	hsa-miR-4524a-3p
41	81	hsa-miR-8063
42	80	hsa-miR-4307
