# Supplementary material for: C1GALT1 induces the carcinogenesis of thyroid cancer through regulation by miR-141-3p and GLUT1
Source: Heliyon. 2024 May 24;10(11):e31778. doi: 10.1016/j.heliyon.2024.e31778 (PMC11153184; doi:10.1016/j.heliyon.2024.e31778)
Supplement: Multimedia component 4 [file mmc4.xlsx]

## Sheet: shee1
Compounds	Class	Q1 (Da)	Q3 (Da)	Molecular Weight	Ion mode	Ionization model	Formula	siRNA-1	siRNA-2	siRNA-3	NC-1	NC-2	NC-3	MWY23429a_R1	MWY23429a_R2	MWY23429a_R3	cpd_ID	HMDB	CAS	kegg_map
L-Aspartate	Amino Acid metabolomics	132	88	133.103	Negative	[M-H]-	C4H7NO4	505.66966	452.2077	535.19046	402.55421	373.71583	336.49149	10050.10000	10137.00000	10410.40000	C00049	HMDB00191	56-84-8	ko00220,ko00250,ko00260,ko00270,ko00340,ko00410,ko00470,ko00760,ko00770,ko00970,ko01100,ko01200,ko01210,ko01230,ko01240,ko02010,ko04080,ko04974,ko05230
Glutamine	Amino acid derivatives	147.069	84	146.069143	Positive	[M+H]+	C5H10N2O3	53.17303	44.14808	54.87385	32.29164	35.28272	33.10052	1627.23000	1657.68000	1581.80000	C00064	HMDB0000641	56-85-9	ko00220,ko00230,ko00240,ko00250,ko00470,ko00630,ko00750,ko00910,ko00970,ko01100,ko01230,ko01232,ko01240,ko02010,ko04724,ko04727,ko04964,ko04974,ko04978,ko05230
Tyrosine	Amino acids	180	163	181.0738932	Negative	[M-H]-	C9H11NO3	124.10933	117.43951	126.0175	89.83275	89.02684	86.17525	3259.97000	3242.00000	3130.23000	C00082	HMDB0000158	60-18-4	ko00130,ko00350,ko00360,ko00400,ko00730,ko00970,ko01100,ko01210,ko01230,ko01240,ko04728,ko04916,ko04917,ko04974,ko05012,ko05030,ko05031,ko05034,ko05230
L-Leucine	Amino acids	132.1	86.1	131.094629	Positive	[M+H]+	C6H13NO2	235.0548	187.94584	199.42831	170.7764	181.48016	160.68767	4927.14000	5150.92000	4758.76000	C00123	HMDB0000687	61-90-5	ko00280,ko00290,ko00970,ko01100,ko01210,ko01230,ko02010,ko04150,ko04974,ko04978,ko05131,ko05230
Lysine	Amino acids	147.069	84	146.105528	Positive	[M+H]+	C6H14N2O2	76.69628	68.77204	76.37802	64.83795	65.40664	63.9952	2984.17000	2961.97000	2970.98000	C00047	HMDB0000182	56-87-1	ko00310,ko00470,ko00780,ko00970,ko01100,ko01210,ko01230,ko02010,ko04974
Threonine	Amino acids	118.050419	74	119.058244	Negative	[M-H]-	C4H9NO3	85.75815	74.503	84.60661	63.52103	68.72392	61.01275	1291.57000	1303.17000	1333.18000	C00188	HMDB0000167	72-19-5	ko00260,ko00290,ko00470,ko00860,ko00970,ko01100,ko01230,ko02010,ko04974,ko04978
L-Glutamic-acid	Amino acids	146	102	147.053159	Negative	[M-H]-	C5H9NO4	2728.82396	2185.40495	2913.48356	2097.17742	2083.54315	1673.53845	40917.80000	42367.80000	42498.60000	C00025	HMDB0000148	56-86-0	ko00220,ko00250,ko00330,ko00340,ko00430,ko00470,ko00480,ko00524,ko00630,ko00650,ko00860,ko00910,ko00970,ko01100,ko01200,ko01210,ko01230,ko01240,ko02010,ko04068,ko04072,ko04080,ko04216,ko04540,ko04713,ko04720,ko04721,ko04723,ko04724,ko04727,ko04730,ko04742,ko04964,ko04974,ko05014,ko05016,ko05017,ko05022,ko05030,ko05031,ko05033,ko05034,ko05230
Serine	Amino acids	104.034769	74	105.042594	Negative	[M-H]-	C3H7NO3	293.75257	252.16187	277.79053	205.90699	189.44732	203.50215	7653.57000	7776.67000	7617.18000	C00065	HMDB0000187	56-45-1	ko00260,ko00270,ko00470,ko00564,ko00600,ko00630,ko00920,ko00970,ko01100,ko01200,ko01230,ko01240,ko02010,ko04071,ko04974,ko04978,ko05230
L-Alanine	Amino acids	88.1	45	89.04767847	Negative	[M-H]-	C3H7NO2	29.21857	21.01359	19.44951	31.65687	23.33783	27.51437	2545.38000	2628.83000	2482.67000	C00041	HMDB0000161	56-41-7	ko00250,ko00270,ko00430,ko00450,ko00470,ko00970,ko01100,ko01200,ko01230,ko02010,ko04122,ko04974,ko04978,ko05230
L-citrulline	Amino acids	174	130.9	175.095692	Negative	[M-H]-	C6H13N3O3	3.97497	3.65771	3.69713	3.03699	3.34943	3.33018	2187.64000	2230.19000	2157.90000	C00327	HMDB0000904	372-75-8	ko00220,ko01100,ko01230
L-Cystine	Amino acids	241	152	240.023848	Positive	[M+H]+	C6H12N2O4S2	2.06359	1.80021	2.01496	1.13794	1.16561	1.11947	2648.30000	2578.17000	2331.26000	C00491	HMDB0000192	56-89-3	ko00270,ko01100,ko02010,ko04216,ko04974
L-Asparagine	Amino acids	131	114	132.053493	Negative	[M-H]-	C4H8N2O3	82.61725	70.41196	82.70845	66.80866	61.32806	62.48523	5135.55000	5028.98000	4989.20000	C00152	HMDB0000168	70-47-3	ko00250,ko00970,ko01100,ko01230,ko04974,ko04978,ko05230
cis-Aconitic-acid	Amino acids	173.2	129.1	174.11	Negative	[M-H]-	C6H6O6	7.55211	8.43956	9.48565	5.91507	5.81864	6.10658	526.02800	531.91900	524.25000	C00417	HMDB00072	585-84-2	ko00020,ko00630,ko01100,ko01210
Malic-acid	Amino acids	133	114.8	134.0215233	Negative	[M-H]-	C4H6O5	67.41041	69.1464	77.8095	54.82127	48.63589	49.20865	1661.97000	1687.51000	1669.90000	C03668	HMDB00744	6915-15-7	-
Arginine	Amino acids	175.1	70.06	174.111676	Positive	[M+H]+	C6H14N4O2	604.80352	550.94506	610.46513	465.77078	531.85314	479.65656	11977.30000	12197.50000	11499.50000	C00062	HMDB0000517	74-79-3	ko00220,ko00330,ko00470,ko00970,ko01100,ko01230,ko02010,ko04150,ko04974,ko05014,ko05022,ko05142,ko05146,ko05230
Ornithine	Amino acids	133.09	70	132.089878	Positive	[M+H]+	C5H12N2O2	114.68443	83.49128	106.13065	121.40325	110.80081	94.21425	4670.38000	4832.30000	4738.12000	C00077	HMDB0000214	3184-13-2	ko00220,ko00330,ko00470,ko00480,ko01100,ko01210,ko01230,ko02010
Xyluose-5-phosphate	Carbohydrate metabolomics	229.2	97	230.11	Negative	[M-H]-	C3H7NO3	197.65202	205.90053	249.57224	139.5299	90.79227	97.50803	4448.67000	4464.66000	4316.59000	-	HMDB0000868	4212-65-1	-
Flavin-mononucleotide	CoEnzyme and vitamins	455.2	78.9	456.1046148	Negative	[M-H]-	C17H21N4O9P	16.35231	17.4499	20.28566	12.70821	12.55012	12.87657	618.57600	625.28400	629.64100	C00061	HMDB0001520	146-17-8	ko00190,ko00740,ko01100,ko01240,ko04977
Succinyl-CoA	CoEnzyme and vitamins	868.1	361.2	867.1312524	Positive	[M+H]+	C25H40N7O19P3S	57.25394	22.99305	47.08737	41.16002	31.91826	25.84014	3020.22000	2479.38000	2097.40000	C00091	HMDB0001022	604-98-8	ko00020,ko00280,ko00360,ko00630,ko00640,ko00650,ko01100,ko01200
Acetyl-CoA	CoEnzyme and vitamins	810	303.2	809.125779	Positive	[M+H]+	C23H38N7O17P3S	42.49961	43.34681	48.25544	32.12492	30.64368	32.17827	1944.19000	1819.46000	1882.80000	C00024	HMDB0001206	72-89-9	ko00010,ko00020,ko00061,ko00062,ko00071,ko00280,ko00290,ko00310,ko00360,ko00380,ko00410,ko00430,ko00480,ko00562,ko00620,ko00630,ko00640,ko00650,ko00900,ko01100,ko01200,ko01212,ko01240,ko04066,ko04152,ko04216,ko04714,ko04725,ko04922,ko04931,ko04936,ko04976,ko05230,ko05415
Phosphorylethanolamine	LPE	139.8	78.9	141.019096	Negative	[M-H]-	C2H8NO4P	476.63083	402.79903	475.18706	401.46485	353.44611	303.53228	8931.26000	9312.05000	9343.12000	C00346	HMDB0000224	1071-23-4	ko00563,ko00564,ko00600,ko01100,ko04071
ATP	Nucleotide and Its metabolomics	506	78.9	506.995751	Negative	[M-H]-	C10H16N5O13P3	272.64295	228.86808	258.13596	252.72096	210.47353	231.28184	5062.42000	5096.22000	5413.13000	-	HMDB0000538	56-65-5	-
dUMP	Nucleotide and Its metabolomics	307	195	308.0409519	Negative	[M-H]-	C9H13N2O8P	12.57794	13.94134	15.9197	9.85116	9.8134	10.17751	1203.72000	1235.04000	1205.61000	C00365	HMDB0001409	964-26-1	ko00240,ko01100,ko01232,ko01523
dTMP	Nucleotide and Its metabolomics	321.1	195.2	322.208	Negative	[M-H]-	C10H15N2O8P	28.62487	32.16551	36.00414	22.93231	22.54592	23.48097	1609.31000	1608.65000	1580.08000	-	HMDB0001227	33430-62-5	-
UMP	Nucleotide and Its metabolomics	323	96.9	324.03587	Negative	[M-H]-	C9H13N2O9P	17.62688	17.84982	21.33283	12.83559	12.34292	13.00037	1134.51000	1138.40000	1157.81000	C00105	HMDB0000288	58-97-9	ko00240,ko01100,ko01232,ko01240
IMP	Nucleotide and Its metabolomics	346.9	78.9	348.047103	Negative	[M-H]-	C10H13N4O8P	40.08454	38.498	50.0676	38.09244	33.86286	32.78454	1767.45000	1788.86000	1751.85000	C00130	HMDB0000175	131-99-7	ko00230,ko01100,ko01232,ko01240,ko01523,ko04742
AMP	Nucleotide and Its metabolomics	345.9	79	347.063087	Negative	[M-H]-	C10H14N5O7P	31.63468	27.32714	37.08286	23.7389	24.89047	22.26732	1825.75000	1839.45000	1873.78000	C00020	HMDB0000045	61-19-8	ko00230,ko01100,ko01232,ko01240,ko01523,ko04022,ko04024,ko04068,ko04150,ko04151,ko04152,ko04211,ko04740,ko04742,ko04923,ko04924,ko04925,ko04927,ko04928,ko04934,ko05012,ko05022,ko05032
UDP-GlcNAc	Nucleotide and Its metabolomics	606.1	384.9	607.0815695	Negative	[M-H]-	C17H27N3O17P2	411.64354	339.69606	413.63812	365.48801	296.93958	269.7799	6775.21000	6760.95000	6977.22000	C00043	HMDB0000290	528-04-1	ko00520,ko00524,ko01100,ko01250,ko04931,ko05415
Cyclic-AMP	Nucleotide and Its metabolomics	328.1	134.2	329.052522	Negative	[M-H]-	C10H12N5O6P	2.39766	2.67995	3.04276	1.92093	1.88398	1.97181	594.44100	611.88900	604.89000	C00575	HMDB0000058	60-92-4	ko00230,ko01100,ko01522,ko04010,ko04014,ko04015,ko04020,ko04022,ko04024,ko04062,ko04072,ko04114,ko04211,ko04213,ko04261,ko04270,ko04340,ko04371,ko04540,ko04611,ko04670,ko04710,ko04713,ko04714,ko04720,ko04723,ko04724,ko04725,ko04726,ko04727,ko04728,ko04740,ko04742,ko04750,ko04910,ko04911,ko04912,ko04913,ko04914,ko04915,ko04916,ko04918,ko04919,ko04921,ko04922,ko04923,ko04924,ko04925,ko04926,ko04927…
Guanosine	Nucleotide and Its metabolomics	282	150	283.09167	Negative	[M-H]-	C10H13N5O5	76.33104	57.47863	66.36218	58.94136	46.64945	46.34231	2504.25000	2479.44000	2489.57000	C00387	HMDB0000133	118-00-3	ko00230,ko01100,ko01232,ko02010
Adenine	Nucleotide and Its metabolomics	134	107	135.054495	Negative	[M-H]-	C5H5N5	28.56694	29.79082	56.60415	5.25625	5.5194	5.46721	2723.26000	2722.35000	2730.18000	C00147	HMDB0000034	73-24-5	ko00230,ko01100,ko01232
Inosine	Nucleotide and Its metabolomics	267	135	268.080771	Negative	[M-H]-	C10H12N4O5	203.8174	154.32634	171.88657	183.14868	132.14281	144.59732	4262.49000	4258.15000	4183.88000	C00294	HMDB0000195	58-63-9	ko00230,ko01100,ko01232,ko02010
ADP	Nucleotide and Its metabolomics	426	134	427.029419	Negative	[M-H]-	C10H15N5O10P2	50.21878	48.43992	52.98682	45.28727	52.89748	48.97047	3785.96000	3633.29000	3750.42000	C00008	HMDB0001341	58-64-0	ko00190,ko00230,ko01100,ko01232,ko01240,ko04068,ko04080,ko04142,ko04152,ko04611,ko04714,ko04742,ko04924,ko05012,ko05014,ko05022
Uracil	Nucleotide and Its metabolomics	111.2	42	112.027278	Negative	[M-H]-	C4H4N2O2	859.10976	692.57644	745.05055	579.94231	610.07904	584.88359	12928.80000	12906.30000	12730.90000	C00106	HMDB0000300	66-22-8	ko00240,ko00410,ko00770,ko01100,ko01232
NicotinaMide-adenine-dinucleotide(NAD)	Nucleotide and Its metabolomics	662.1	540.1	663.425	Negative	[M-H]-	C21H27N7O14P2	461.39309	401.16099	509.17187	601.81393	428.2202	381.08338	10112.10000	14918.70000	14283.10000	C00003	HMDB00902	53-84-9	ko00190,ko00730,ko00760,ko00983,ko01100,ko01240,ko04152,ko04211,ko04925,ko04936,ko04977,ko05208
3-phenyllactic-acid	Organic Acid And Its Derivatives	165.1	147	166.0629942	Negative	[M-H]-	C9H10O3	0.4108	0.34027	0.40949	0.40596	0.33218	0.3198	1434.98000	1428.94000	1439.47000	C01479	HMDB0000779	828-01-3	-
Succinic Acid	Organic acid And Its derivatives	117.018785	73	118.02661	Negative	[M-H]-	C4H6O4	42.53806	46.68626	55.30917	33.27846	32.60002	33.69688	1688.29000	1694.81000	1717.41000	C00042	HMDB00254	110-15-6	ko00020,ko00190,ko00250,ko00310,ko00350,ko00360,ko00620,ko00630,ko00640,ko00650,ko00760,ko00920,ko01100,ko01200,ko04024,ko04727,ko04922,ko05230
Alpha-Ketoglutaric-Acid	Organic acid And Its derivatives	145.0137	101.1	146.021525	Negative	[M-H]-	C5H6O5	47.29829	49.38499	58.08965	38.48387	35.22572	39.29688	1725.58000	1639.81000	1737.43000	C00026	HMDB0000208	328-50-7	ko00020,ko00040,ko00053,ko00220,ko00250,ko00310,ko00340,ko00430,ko00470,ko00630,ko00650,ko01100,ko01200,ko01210,ko01230,ko01240,ko04066,ko04727,ko04922,ko04964,ko04976,ko05230
Lactate	Organic acid And Its derivatives	89.2	43.1	90.031695	Negative	[M-H]-	C3H6O3	46.10257	7.10132	10.6689	53.55279	22.24481	8.75549	1187.78000	1241.38000	1263.16000	-	HMDB0000190	50-21-5	-
Argininosuccinic-acid	Organic acid And Its derivatives	289.2	131.9	290.122636	Negative	[M-H]-	C10H18N4O6	7.4512	7.00895	7.71693	6.09321	5.41497	5.36028	129.39100	149.22200	140.47900	C03406	HMDB0000052	2387-71-5	ko00220,ko00250,ko01100,ko01230
Fumaric-acid	Organic acid And Its derivatives	114.9	70.9	116.01096	Negative	[M-H]-	C4H4O4	42.68703	43.74222	50.55491	33.9255	30.81279	32.57169	2403.06000	2354.05000	2409.63000	C00122	HMDB0000134	110-17-8	ko00020,ko00190,ko00220,ko00250,ko00350,ko00360,ko00620,ko00650,ko00760,ko01100,ko01200,ko04922,ko05200,ko05211,ko05230
Isocitric-acid	Organic acid And Its derivatives	190.8	73.2	192.027005	Negative	[M-H]-	C6H8O7	0.38823	0.61211	0.57668	0.251	0.18474	0.07199	139.37900	131.77600	109.58300	C00311	HMDB0000193	320-77-4	ko00020,ko00630,ko01100,ko01200,ko01210,ko01230,ko01240,ko04922,ko05230
Pyruvic-acid	Organic acid And Its derivatives	86.8	43	88.016045	Negative	[M-H]-	C3H4O3	45.32995	46.3799	51.86766	36.81014	33.77472	35.00254	2186.88000	2185.66000	2185.33000	C00022	HMDB0000243	127-17-3	ko00010,ko00020,ko00030,ko00040,ko00053,ko00250,ko00260,ko00270,ko00290,ko00330,ko00350,ko00360,ko00430,ko00440,ko00470,ko00620,ko00630,ko00650,ko00730,ko00760,ko00770,ko00900,ko01100,ko01200,ko01210,ko01230,ko01240,ko04066,ko04152,ko04911,ko04922,ko04930,ko04931,ko05230,ko05415
D-Fructose-6-phosphate	Phosphate sugars	259.1	96.9	260.0297185	Negative	[M-H]-	C6H13O9P	62.19011	58.00085	48.34842	64.71083	44.14457	46.15168	3340.09000	3339.02000	3253.75000	C00085	HMDB0000124	26177-86-9	ko00052,ko00500,ko01100,ko01200,ko04152,ko04922,ko04931,ko05230,ko05415
D-Glucose-1-phosphate	Phosphate sugars	259	138.7	260.0297185	Negative	[M-H]-	C6H13O9P	46.59342	38.54987	27.6937	42.90335	28.5193	31.71535	2832.26000	2769.65000	2706.08000	C00103	HMDB0001586	59-56-3	ko00010,ko00040,ko00052,ko00500,ko00520,ko00561,ko01100,ko01240,ko01250,ko04922
Sedoheptulose-7-phosphate	Phosphate sugars	289.3	78.9	290.0402837	Negative	[M-H]-	C7H15O10P	64.32579	72.5431	80.51785	50.8594	50.19037	52.33282	2474.89000	2517.37000	2543.16000	C05382	HMDB0001068	2646-35-7	ko00030,ko01100,ko01200,ko01230,ko01250
D-Ribulose-5-phosphate	Phosphate sugars	229	97	230.0191538	Negative	[M-H]-	C5H11O8P	204.57656	209.46659	256.26719	144.9238	96.9097	94.94432	4531.29000	4519.60000	4480.51000	C00199	HMDB0000618	4151-19-3	ko00030,ko00040,ko00740,ko01100,ko01200,ko01230,ko01240,ko01250
D-Glucose-6-phosphate	Phosphate sugars	258.74	96.9	260.029722	Negative	[M-H]-	C6H13O9P	57.71186	49.89465	38.54002	51.4523	37.45046	37.34974	2497.78000	2381.90000	2472.30000	C00092	HMDB0001401	56-73-5	ko00500,ko00524,ko00562,ko01100,ko04911,ko04917,ko04918,ko04931,ko04973,ko05230,ko05415
D-Erythrose 4-phosphate	Phosphate sugars	199.1	96.8	200.008592	Negative	[M-H]-	C4H9O7P	225.15211	189.62513	209.34375	194.94229	189.51415	167.843	3179.42000	3422.83000	3574.84000	C00279	HMDB0001321	585-18-2	ko00030,ko00400,ko00750,ko01100,ko01200,ko01230,ko01240
6-Phosphogluconic-acid	Phosphate sugars	274.8	78.9	276.024637	Negative	[M-H]-	C6H13O10P	522.49412	429.76262	397.20544	396.1625	595.51269	341.93982	8240.05000	8482.39000	8714.61000	C00345	HMDB0001316	921-62-0	ko00030,ko01100,ko01200
Fructose-1,6-bisphosphate	Phosphate sugars	339	97	339.996054	Negative	[M-H]-	C6H14O12P2	114.43229	116.73142	126.94524	98.46895	78.11845	74.55585	2633.36000	2711.47000	2733.48000	C05378	HMDB0001058	34693-15-7	ko00010,ko00030,ko00051,ko01100,ko01200,ko01230
2-Phospho-D-glyceric acid	Phosphoric acids	184.9	78.8	185.9929391	Negative	[M-H]-	C3H7O7P	518.25532	406.96006	513.87841	368.7952	305.32517	295.99431	9165.53000	9058.45000	8753.31000	C00631	HMDB0003391	3443-57-0	ko00010,ko00030,ko00260,ko00561,ko00630,ko01100,ko01200,ko01230,ko04922,ko05230
Glyceraldehyde-3-phosphate	Phosphoric acids	168.8	96.9	170.058	Negative	[M-H]-	C3H7O6P	81.5359	119.77126	94.84949	89.94475	57.21759	66.85056	2494.97000	2476.32000	2453.20000	C00661	HMDB0001112	93965-35-6	-
Dihydroxyacetone-phosphate	Phosphoric acids	169	78.9	169.998027	Negative	[M-H]-	C3H7O6P	77.21709	115.08776	92.26498	86.80334	56.04006	64.23429	2347.91000	2355.80000	2345.13000	C00111	HMDB0001473	57-04-5	ko00010,ko00040,ko00051,ko00052,ko00561,ko00562,ko00564,ko00640,ko00760,ko01100,ko01200,ko01230
Phosphoenolpyruvic-acid	Phosphoric acids	166.7	78.9	167.982377	Negative	[M-H]-	C3H5O6P	730.78701	669.13391	759.45635	566.89312	504.60729	505.13816	13309.80000	13014.90000	13253.80000	C00074	HMDB0000263	138-08-9	ko00010,ko00020,ko00400,ko00440,ko00620,ko01100,ko01200,ko01230,ko01240,ko04922,ko04964,ko05230
Glycerol-3-phosphate	Phosphoric acids	171	79	172.013677	Negative	[M-H]-	C3H9O6P	24.16362	21.93392	22.99345	47.78288	26.65014	25.37869	2020.96000	1988.72000	2006.53000	C00093	HMDB0000126	57-03-4	ko00561,ko00564,ko01100,ko02010,ko05231
3-phosphoglycerate	Phosphoric acids	184.8	96.8	18606	Negative	[M-H]-	C3H7O7P	1183.43381	910.74008	1132.73375	806.87201	649.03912	638.61254	21293.30000	20998.30000	20540.60000	C00597	HMDB0000807	820-11-1	-
