# Supplementary material for: C1GALT1 induces the carcinogenesis of thyroid cancer through regulation by miR-141-3p and GLUT1
Source: Heliyon. 2024 May 24;10(11):e31778. doi: 10.1016/j.heliyon.2024.e31778 (PMC11153184; doi:10.1016/j.heliyon.2024.e31778)
Supplement: Multimedia component 5 [file mmc5.xlsx]

## Sheet: shee1
Compounds	Class	NC-1	NC-2	NC-3	siRNA-1	siRNA-2	siRNA-3	VIP	Pvalue	FDR	Fold_Change	Log2FC	Type
Glutamine	Amino acid derivatives	32.29164	35.28272	33.10052	53.173030000000004	44.14808	54.87385	1.1832674156325464	0.028717138435884523	0.08419477381997169	1.5117471210295956	0.596216831524421	up
L-Cystine	Amino acids	1.13794	1.16561	1.11947	2.06359	1.8002099999999999	2.01496	1.2515487797168041	0.00825570805186026	0.07555483768227592	1.7174191211269578	0.7802421594238633	up
Xyluose-5-phosphate	Carbohydrate metabolomics	139.5299	90.79227	97.50803	197.65202	205.90053	249.57224	1.186290229001004	0.008174986336082676	0.07555483768227592	1.992265477677163	0.9944099053421293	up
Adenine	Nucleotide and Its metabolomics	5.25625	5.5194	5.46721	28.566940000000002	29.79082	56.60415	1.1180268579290717	0.06933905580954502	0.11624488768070784	7.07768890454021	2.8232783503841308	up
Isocitric-acid	Organic acid And Its derivatives	0.251	0.18474000000000002	0.07199	0.38823	0.61211	0.57668	1.1471330485884883	0.017258281085037772	0.08104277475005264	3.1060209166289168	1.6350675451840688	up
D-Ribulose-5-phosphate	Phosphate sugars	144.9238	96.9097	94.94431999999999	204.57656	209.46659	256.26718999999997	1.1818099803492281	0.008707242622251364	0.07555483768227592	1.9903636765627857	0.9930320621442017	up
3-phosphoglycerate	Phosphoric acids	806.8720099999999	649.03912	638.6125400000001	1183.43381	910.74008	1132.73375	1.1302383190173981	0.02559245518422715	0.08104277475005264	1.5406403308872607	0.6235300977972273	up
